# Supplementary material for: Trait anxiety and depressive rumination mediate the effect of perceived childhood rearing on adulthood presenteeism
Source: PLoS One. 2023 Aug 3;18(8):e0289559. doi: 10.1371/journal.pone.0289559 (PMC10399792; doi:10.1371/journal.pone.0289559)
Supplement: S1 Data — (CSV) [file pone.0289559.s002.csv]

Age	Sex 1M 2F	PHQ-9	STAI trait anxiety	PBI paternal care	PBI paternal overprotection	PBI maternal care	PBI maternal overprotection	RRS score	WLQ_%Productivity_Loss_Score
34	2	9	46	33	6	26	10	37	1.5%
47	1	7	39	33	15	28	29	23	3.7%
38	2	2	45	24	9	31	8	36	5.4%
56	2	0	49	21	18	34	4	49	8.3%
56	2	5	49	26	13	23	11	27	0.0%
28	2	8	47	26	6	29	7	72	5.5%
26	2	5	56	16	23	36	1	40	6.6%
63	2	5	42	27	3	32	4	33	6.9%
55	2	9	51	11	18	15	12	43	17.1%
42	2	8	58	13	16	29	20	30	14.8%
44	2	3	41	27	8	27	9	27	3.5%
29	2	5	50	26	10	35	5	47	1.6%
29	2	4	49	28	8	31	11	32	6.7%
44	1	9	65	27	6	33	4	33	11.2%
40	1	1	44	30	0	31	0	23	3.1%
40	1	1	29	25	3	32	3	23	0.0%
37	1	18	49	18	19	18	19	66	13.3%
42	2	3	45	19	13	28	5	35	9.8%
32	2	0	41	28	6	25	9	31	6.1%
21	2	4	44	18	9	27	7	44	8.5%
25	2	11	52	18	14	26	16	54	6.3%
53	2	4	33	13	37	6	37	32	5.8%
39	1	0	36	23	11	33	7	31	1.8%
65	2	3	38	30	4	28	4	23	0.0%
62	2	16	77	18	19	21	13	45	2.4%
60	2	0	49	18	18	30	11	44	8.6%
31	2	4	32	34	7	32	3	40	4.5%
21	1	1	49	21	4	26	6	22	1.8%
25	2	18	55	26	12	25	12	54	6.8%
28	2	5	37	36	3	36	2	45	3.0%
54	2	4	34	25	9	30	11	24	9.8%
45	1	4	44	33	10	32	10	40	0.6%
60	1	0	38	36	4	36	3	22	0.4%
37	1	3	37	29	2	36	19	46	6.5%
68	1	0	29	28	3	36	6	23	0.0%
34	1	5	37	25	10	16	15	37	0.0%
45	2	10	47	29	12	31	17	26	2.1%
34	1	7	50	23	6	35	7	62	10.3%
54	2	6	49	32	6	24	13	55	7.2%
49	1	0	42	21	12	20	13	26	0.0%
29	2	12	63	26	10	30	11	46	13.3%
29	1	0	42	35	0	35	0	27	0.0%
32	2	13	49	25	16	26	7	44	9.9%
46	1	1	37	25	8	29	8	32	1.2%
60	2	4	45	28	12	34	8	27	0.0%
55	2	0	35	22	11	26	2	24	0.0%
43	2	0	35	18	14	20	9	35	0.9%
34	2	7	50	12	8	22	7	35	7.1%
48	1	11	44	18	9	24	15	38	0.0%
33	1	0	48	27	5	36	5	30	1.8%
27	2	4	39	23	2	27	1	36	1.8%
31	2	2	47	18	7	35	1	34	3.9%
29	2	0	32	31	7	31	1	27	0.0%
57	2	1	48	25	12	25	8	32	10.0%
52	2	12	62	9	5	23	10	54	0.9%
61	2	0	36	26	6	30	2	24	4.4%
67	1	1	47	16	21	19	20	31	22.8%
34	1	1	46	28	3	29	1	41	0.0%
21	2	4	53	24	4	34	5	32	1.2%
34	2	4	51	28	10	27	24	52	10.7%
43	2	12	63	29	10	27	9	45	7.5%
38	2	1	28	26	5	36	1	22	6.9%
24	2	2	46	32	7	26	6	23	9.8%
38	1	4	39	27	12	30	13	35	2.6%
64	2	5	51	14	10	17	6	25	6.7%
39	1	8	46	21	12	24	12	44	6.1%
42	2	6	49	30	9	35	4	39	13.2%
23	2	3	44	35	3	36	2	32	4.9%
38	2	2	65	29	9	27	12	53	6.1%
43	2	6	58	19	10	27	10	35	2.4%
56	2	0	43	28	13	23	14	29	6.9%
32	2	0	36	23	18	33	14	41	4.7%
30	1	3	32	30	0	32	0	25	2.4%
53	2	0	34	35	4	35	4	28	0.0%
54	2	0	21	3	19	32	7	22	0.0%
48	2	10	51	18	24	24	23	43	10.6%
40	2	8	52	25	8	26	9	51	4.2%
37	2	1	36	36	9	29	9	45	11.2%
63	2	3	38	16	9	29	8	39	4.5%
40	2	6	44	31	12	26	6	28	6.1%
23	2	5	40	36	9	36	9	22	9.6%
29	1	3	43	5	22	0	30	40	0.0%
23	2	4	58	32	5	26	10	52	4.5%
23	1	2	32	17	11	25	15	40	12.9%
43	1	2	58	5	14	17	13	40	9.2%
45	2	4	60	6	17	18	27	49	4.6%
23	2	3	40	31	7	36	6	27	0.0%
36	1	0	44	20	5	30	14	43	0.6%
29	1	0	54	23	6	28	2	36	0.0%
33	2	3	42	20	11	25	5	28	3.2%
29	2	0	39	34	4	36	5	38	2.4%
25	1	2	35	29	7	24	9	47	4.4%
29	1	10	65	33	9	22	9	54	10.2%
35	1	0	41	24	13	23	14	44	3.5%
27	2	5	53	35	4	36	5	37	0.0%
43	2	8	46	30	9	26	12	29	4.9%
66	2	0	35	21	18	18	19	44	0.0%
33	1	0	28	27	20	34	15	29	6.9%
65	2	6	32	23	15	36	3	2	10.0%
56	2	2	36	6	26	3	16	34	1.3%
30	1	1	57	19	7	36	13	55	7.2%
26	2	3	40	25	2	22	19	25	0.6%
35	2	4	43	25	8	35	0	26	2.8%
31	1	8	48	23	15	25	20	40	6.9%
25	2	5	54	32	19	36	7	40	8.9%
25	1	5	55	21	13	21	13	33	10.5%
23	1	3	48	21	13	27	13	40	5.4%
25	2	18	61	20	13	17	19	45	7.6%
32	1	0	35	25	15	31	15	33	3.5%
42	1	1	44	25	6	33	4	38	2.6%
28	2	0	33	32	10	36	8	23	0.0%
52	1	24	78	8	29	15	25	62	10.0%
34	1	3	46	33	3	36	0	34	11.2%
39	2	3	41	27	5	25	11	33	6.8%
26	1	7	34	30	1	36	0	36	4.1%
31	2	2	53	24	6	30	10	44	6.6%
40	1	0	32	17	15	34	10	28	3.5%
31	2	0	31	33	0	35	0	24	3.5%
37	2	3	39	22	6	28	16	49	6.1%
29	2	3	32	32	4	31	12	53	2.6%
36	1	6	61	30	3	31	1	33	17.1%
44	1	5	38	35	6	36	3	24	4.9%
46	1	1	42	27	3	32	4	25	0.4%
32	2	0	25	35	4	30	10	24	4.4%
48	2	4	51	4	27	10	24	40	0.0%
39	2	2	32	35	6	33	15	31	2.2%
33	1	5	37	33	10	32	15	27	3.8%
33	1	5	47	18	11	20	14	29	3.2%
42	1	2	45	25	13	28	13	26	1.3%
67	2	1	35	15	6	32	4	28	0.4%
35	1	10	58	17	9	19	15	46	12.5%
35	1	6	48	8	16	32	12	40	6.9%
39	1	1	35	17	15	25	8	26	1.9%
59	2	6	42	30	17	31	18	22	0.9%
59	2	5	44	23	21	21	11	28	3.5%
44	2	12	45	21	17	20	21	60	11.5%
50	1	1	37	34	2	26	6	29	1.8%
49	2	8	55	8	16	28	14	52	3.8%
46	2	4	39	21	2	28	12	32	0.9%
51	2	13	59	13	23	6	29	49	14.6%
40	1	11	49	6	27	23	14	35	0.0%
52	1	1	36	26	10	33	7	23	0.0%
30	1	3	47	19	19	16	20	37	10.0%
37	2	0	42	33	3	34	1	25	0.9%
29	2	4	55	36	0	36	0	63	6.1%
33	2	0	27	22	10	34	7	22	0.9%
63	1	0	48	17	12	6	23	32	4.4%
46	1	18	66	13	18	24	7	46	12.7%
47	2	12	40	7	19	29	12	61	12.3%
42	1	1	33	21	1	29	0	25	1.3%
45	2	12	52	27	6	24	18	55	7.2%
55	2	7	35	23	10	33	3	30	3.9%
52	2	5	46	20	18	31	13	29	0.4%
56	2	8	55	17	17	19	18	42	7.5%
51	2	0	38	34	6	35	4	41	0.0%
37	1	5	51	26	4	36	2	28	5.8%
24	2	6	63	8	24	14	18	47	2.4%
44	2	5	42	25	8	23	23	30	0.0%
33	1	5	48	11	30	27	15	34	3.5%
33	2	8	47	13	7	25	6	35	1.2%
48	1	1	42	27	11	29	12	30	2.2%
36	1	4	48	33	3	34	3	29	5.5%
47	1	3	48	20	14	21	24	36	2.4%
38	2	4	39	33	12	35	11	39	3.1%
58	2	1	47	30	16	29	15	30	0.0%
51	2	7	50	27	2	30	1	36	0.0%
58	2	6	51	24	13	24	13	41	0.0%
30	1	9	59	36	12	32	20	53	12.3%
64	1	0	28	18	12	18	14	25	1.3%
53	1	8	27	14	6	36	3	30	6.6%
42	1	1	38	33	6	36	6	45	0.0%
44	1	2	48	23	6	36	9	32	1.8%
55	2	7	57	16	15	20	15	45	12.4%
37	2	6	54	30	7	30	7	39	9.2%
40	1	0	45	14	20	23	14	28	0.0%
60	1	1	37	34	1	36	0	27	0.0%
33	2	4	38	23	7	23	23	39	6.4%
29	2	3	39	36	0	36	3	41	6.1%
34	2	4	52	31	6	33	13	44	0.0%
30	1	6	34	17	6	33	2	38	0.0%
29	1	1	30	35	0	36	0	22	0.0%
34	1	0	38	24	10	34	7	38	4.4%
31	1	8	56	36	5	36	4	44	8.1%
27	2	2	39	36	2	36	1	24	5.2%
23	2	2	50	30	7	31	6	44	13.3%
23	2	16	53	21	14	26	9	54	5.5%
36	2	0	30	36	3	36	3	22	0.0%
49	2	1	38	21	8	34	5	25	5.5%
30	2	8	45	27	6	29	7	28	1.0%
28	2	4	43	24	21	33	18	57	6.1%
22	2	4	57	24	7	25	18	45	5.5%
52	2	3	41	22	19	26	22	40	12.1%
32	2	3	49	21	10	23	11	42	5.7%
35	1	1	36	15	3	22	15	42	3.5%
41	1	1	44	29	1	36	3	41	1.2%
31	1	2	37	25	4	32	8	37	2.7%
36	2	0	29	21	11	31	12	23	1.2%
37	1	7	60	22	8	30	8	41	4.5%
50	1	0	39	33	0	33	0	22	0.0%
57	1	2	33	18	8	28	15	29	3.8%
44	1	5	38	36	3	33	6	59	9.9%
59	1	0	34	11	8	28	6	36	4.4%
35	1	4	26	18	17	36	12	49	1.3%
57	2	20	74	36	2	28	5	40	1.8%
41	1	1	48	12	17	20	18	43	7.5%
38	2	1	39	9	8	26	1	33	5.6%
50	2	11	62	33	4	23	7	68	11.9%
32	1	0	24	30	1	30	2	25	3.5%
33	2	2	24	24	5	35	10	22	0.0%
34	1	9	46	16	16	20	15	25	8.9%
41	1	6	52	16	20	28	6	31	0.0%
44	2	18	72	28	9	21	13	64	6.5%
59	1	1	27	36	1	33	2	22	0.0%
54	2	2	54	24	7	26	11	28	9.1%
34	1	3	46	23	11	29	9	50	5.4%
38	2	10	71	13	16	28	15	65	5.5%
48	2	1	39	23	12	25	12	28	3.4%
40	2	9	53	32	12	21	12	57	0.0%
59	2	7	59	20	18	21	17	39	3.1%
51	2	7	39	24	18	15	22	39	13.0%
45	2	9	56	32	1	36	1	30	1.2%
38	1	4	49	15	12	18	23	48	6.6%
41	1	0	20	30	3	30	5	22	0.0%
42	1	2	44	17	13	35	8	28	1.8%
31	1	4	36	16	6	33	6	24	0.0%
67	2	0	34	21	13	29	10	31	0.0%
48	1	10	48	16	17	24	14	35	8.6%
50	2	4	47	24	11	26	11	23	7.7%
34	2	3	33	24	2	34	4	26	0.0%
36	2	0	39	4	16	12	18	23	0.0%
24	2	8	48	15	25	27	16	41	4.8%
36	2	0	36	21	5	32	2	34	0.0%
32	1	3	53	20	16	22	23	33	4.4%
40	1	0	24	33	0	36	2	28	0.0%
35	2	2	44	25	11	28	14	44	2.6%
41	1	15	55	20	11	27	6	36	4.9%
58	1	3	40	28	12	22	21	33	3.2%
67	2	1	36	21	14	29	12	24	0.4%
20	1	2	34	36	5	36	6	35	1.2%
58	2	5	39	22	16	23	18	37	4.1%
46	2	1	28	34	4	34	5	22	1.2%
35	2	0	25	17	8	27	3	22	0.0%
40	2	14	63	27	13	21	17	23	7.3%
60	1	0	21	18	13	31	5	22	0.0%
31	1	3	34	28	4	32	5	28	2.6%
25	2	6	44	23	6	34	11	56	4.5%
45	1	1	50	25	11	25	16	60	0.6%
24	2	6	46	5	0	32	5	33	11.0%
45	2	0	32	31	3	31	1	22	17.8%
40	2	8	54	7	15	16	15	44	8.8%
49	1	1	30	33	1	32	5	23	0.0%
42	2	7	42	33	15	30	18	36	5.2%
61	2	0	30	26	7	17	3	22	0.0%
45	1	2	45	35	8	36	7	39	2.4%
35	1	0	28	29	6	35	4	31	0.0%
62	2	11	41	4	26	26	14	44	0.4%
42	1	1	23	35	0	36	1	26	0.0%
49	1	8	51	31	2	34	6	37	4.9%
42	1	15	75	3	15	23	16	59	13.6%
34	2	0	34	20	10	26	14	25	0.0%
58	1	0	30	27	7	29	5	24	0.0%
41	2	1	31	20	12	36	3	22	0.0%
38	2	3	43	12	13	33	11	33	1.8%
57	2	21	56	29	8	33	6	37	13.2%
45	2	10	53	12	14	14	15	67	17.8%
41	1	6	50	4	32	17	23	36	2.5%
37	1	0	28	25	2	32	11	22	0.0%
69	2	0	35	18	17	18	20	22	0.0%
49	2	2	20	27	0	30	3	23	4.9%
42	1	0	34	16	2	30	4	30	0.9%
36	1	1	42	21	13	29	20	22	0.0%
38	2	2	43	16	11	23	21	31	10.2%
40	1	4	31	29	6	36	12	34	0.0%
51	2	5	35	34	3	36	2	27	0.0%
54	1	2	32	24	16	16	22	22	0.0%
38	1	6	42	13	13	12	15	40	8.3%
49	1	4	50	15	22	23	17	24	6.9%
51	1	3	47	13	18	20	19	32	6.0%
23	2	5	61	14	22	27	23	33	15.6%
23	2	16	61	14	9	29	5	81	8.0%
34	2	3	36	30	8	20	19	22	2.4%
48	1	4	42	30	7	32	7	46	3.1%
27	1	2	29	21	14	21	14	42	4.4%
35	2	0	28	24	1	36	0	22	0.0%
37	1	0	29	36	6	35	4	22	0.0%
43	1	0	24	32	7	33	7	23	0.0%
33	2	0	34	27	6	21	15	28	5.5%
52	2	3	45	21	14	10	20	40	5.4%
40	2	0	38	26	6	27	4	27	0.0%
70	1	7	32	25	9	30	10	36	4.1%
57	2	2	38	36	2	19	18	32	3.5%
46	2	2	35	8	17	13	24	23	2.6%
39	1	1	36	21	4	30	5	29	1.8%
39	2	10	40	28	14	25	17	49	0.0%
62	1	14	63	26	12	29	8	31	10.0%
50	2	3	31	30	0	36	1	37	7.5%
47	1	3	45	31	4	36	1	29	6.9%
43	2	1	35	12	18	21	7	22	4.6%
47	2	0	35	32	4	36	1	28	0.0%
39	2	1	39	33	0	29	2	22	0.0%
28	1	6	51	7	27	22	6	38	1.2%
28	2	4	41	36	9	36	9	22	0.4%
55	2	1	34	25	2	26	5	36	0.9%
38	1	2	37	19	21	30	5	22	3.8%
39	2	4	33	35	16	33	12	32	4.9%
30	1	8	43	5	29	32	10	36	3.9%
42	1	5	33	31	0	33	0	46	0.0%
59	1	3	32	26	8	34	14	28	5.5%
28	2	2	33	28	6	32	5	24	0.6%
37	1	8	50	27	12	31	11	41	10.0%
38	1	5	40	16	8	22	18	28	3.5%
59	1	1	37	27	11	36	3	24	2.4%
62	1	2	38	29	11	29	11	26	0.0%
24	2	8	55	5	20	16	18	45	1.2%
50	2	0	42	22	20	27	17	22	0.0%
58	2	9	49	26	3	25	2	28	2.6%
61	2	7	52	26	7	32	3	42	9.3%
71	1	0	36	19	16	21	16	42	8.0%
57	2	1	41	32	11	36	4	44	7.7%
61	1	6	23	25	21	27	6	22	0.0%
48	1	17	61	17	14	21	14	59	12.5%
30	2	9	51	22	6	25	3	33	0.0%
23	2	11	67	36	2	36	6	61	6.8%
43	1	2	53	23	11	33	3	25	0.0%
40	1	2	41	22	21	34	10	27	4.4%
27	1	1	39	23	16	24	18	29	0.0%
40	1	0	43	20	12	35	8	30	13.7%
41	2	21	68	28	0	27	0	39	2.4%
46	2	2	38	31	2	27	1	29	3.8%
43	2	0	35	30	11	33	9	23	0.0%
33	2	3	32	33	0	36	3	26	0.0%
31	2	3	47	31	9	36	19	35	3.8%
48	1	1	42	24	12	25	13	36	18.3%
58	2	0	35	28	2	31	5	35	1.3%
52	2	9	50	11	3	10	5	28	0.0%
32	2	0	29	17	15	30	13	34	1.8%
48	1	2	43	29	0	29	0	38	0.9%
36	2	7	61	16	11	35	16	46	4.9%
30	1	2	36	35	4	33	4	39	5.7%
38	2	1	38	23	23	34	12	61	4.8%
28	1	4	46	31	12	35	16	31	3.0%
43	2	1	33	22	4	36	2	26	1.2%
29	1	2	36	23	8	33	7	30	1.8%
43	1	0	42	35	7	34	8	28	0.0%
29	2	1	37	36	0	36	0	37	0.6%
40	2	3	45	28	2	36	10	26	1.8%
39	2	2	37	23	11	26	10	23	0.4%
35	2	1	43	18	8	32	10	45	0.0%
56	2	6	39	25	6	35	9	31	0.0%
46	2	3	23	6	20	21	14	34	0.0%
26	2	1	32	36	5	36	4	35	0.0%
37	1	5	48	20	11	24	8	32	4.0%
50	2	5	62	19	7	36	3	34	3.0%
29	1	0	38	24	9	35	4	28	4.7%
63	2	9	50	32	12	30	10	32	2.8%
31	1	2	45	21	4	34	4	33	0.6%
27	1	2	45	26	16	30	9	36	2.4%
29	2	5	40	31	1	36	3	42	8.2%
61	2	4	38	24	13	26	1	23	12.5%
51	1	3	45	15	9	21	11	38	4.5%
40	1	0	37	33	7	33	7	22	1.8%
33	1	0	43	20	4	33	1	23	0.0%
39	1	6	43	19	1	34	6	32	1.8%
34	1	3	59	30	0	36	1	40	6.1%
42	1	1	50	20	21	35	26	35	11.0%
43	1	2	30	30	3	36	4	23	0.0%
39	1	2	34	21	13	25	12	25	3.2%
53	2	4	36	33	4	33	2	24	3.1%
55	2	0	31	17	14	23	15	28	0.0%
42	1	14	52	18	15	22	14	52	9.1%
46	2	2	36	30	7	36	3	34	2.4%
69	2	0	51	22	3	36	0	40	2.6%
25	1	4	38	22	4	30	8	39	1.8%
56	2	2	32	35	2	31	7	23	0.4%
44	2	5	59	32	3	33	1	49	2.5%
42	1	5	57	15	17	15	31	33	7.8%
38	2	7	38	21	16	23	15	42	13.3%
42	1	2	37	24	6	28	9	26	0.9%
61	2	7	43	20	11	16	19	34	2.2%
56	2	3	43	27	5	29	3	28	0.0%
29	2	1	37	16	17	27	13	27	0.0%
36	1	3	47	19	4	18	5	47	5.4%
27	2	18	71	0	27	9	18	61	5.1%
26	2	8	56	19	10	24	10	44	8.7%
31	1	0	26	28	0	31	0	27	0.0%
28	1	7	47	23	7	31	15	32	17.4%
45	1	7	57	23	10	24	11	31	6.1%
65	2	3	43	29	8	32	1	26	7.7%
53	2	6	38	11	22	22	13	34	3.0%
23	2	0	33	30	1	30	1	55	0.0%
35	1	7	49	34	8	34	10	36	6.1%
#NULL!	2	1	40	27	6	27	6	23	0.0%
42	2	4	48	15	18	18	18	33	6.5%
36	1	3	52	14	22	25	13	41	7.2%
44	2	1	38	34	6	36	13	28	2.2%
55	2	1	34	22	6	33	0	37	0.0%
30	1	3	46	32	4	35	3	49	9.9%
30	2	6	41	25	0	35	4	41	8.6%
37	1	3	32	25	20	26	18	39	6.1%
25	1	9	50	23	3	33	14	50	8.5%
48	1	2	66	13	10	31	10	34	2.4%
36	1	6	23	33	7	36	9	22	0.0%
62	1	2	31	21	8	23	6	30	0.0%
28	2	2	45	23	11	29	10	43	0.9%
35	2	5	65	27	4	36	4	45	6.7%
64	1	0	27	30	10	36	5	29	0.0%
46	1	0	46	36	5	36	4	31	2.5%
36	2	3	39	31	8	31	7	23	1.8%
55	1	0	40	33	2	36	4	29	3.5%
51	1	5	39	28	3	36	2	29	1.8%
42	1	1	28	15	3	34	5	30	0.6%
38	1	2	45	16	14	30	7	22	4.2%
39	1	4	52	28	1	33	7	24	4.9%
30	1	0	30	26	5	30	8	24	0.0%
23	2	1	39	27	3	33	5	36	1.9%
25	1	2	39	29	5	29	5	37	3.5%
27	1	1	40	25	4	26	5	36	3.8%
24	2	13	57	21	10	22	3	42	11.0%
29	2	13	48	34	1	9	26	35	3.8%
26	2	2	48	30	2	33	3	27	1.5%
28	2	1	30	26	1	26	10	34	1.9%
23	2	9	61	10	8	21	17	49	1.6%
35	1	5	35	28	21	33	9	27	5.9%
40	1	0	41	20	5	26	11	45	5.5%
43	1	0	33	30	1	36	2	22	0.0%
39	2	6	52	32	9	33	6	38	17.3%
24	2	12	68	26	9	23	7	52	5.9%
43	1	0	34	13	16	17	20	27	0.0%
29	2	13	42	32	14	23	17	44	1.9%
38	1	2	30	28	7	29	5	23	3.1%
47	2	7	53	19	13	30	3	29	6.1%
25	2	5	44	34	5	34	4	30	4.1%
24	2	0	35	27	0	30	2	28	8.3%
38	1	1	51	25	24	33	14	45	4.4%
28	2	6	38	36	2	36	4	25	0.0%
27	2	0	33	23	4	31	13	22	0.0%
30	1	11	51	20	7	25	24	68	5.8%
23	2	3	47	15	12	26	9	40	0.0%
61	1	3	47	23	17	27	17	36	6.5%
31	1	1	40	17	4	34	3	36	11.5%
53	2	2	41	19	7	19	22	29	0.0%
60	1	1	53	9	6	31	5	31	3.5%
47	2	8	46	10	35	4	39	78	2.4%
42	2	5	36	11	4	25	6	27	6.1%
26	2	3	48	23	14	31	8	71	9.1%
54	2	7	41	26	11	30	6	33	0.4%
27	2	4	52	25	5	32	3	61	7.7%
